# Supplementary material for: Mice Mutated in the Third Fibronectin Domain of L1 Show Enhanced Hippocampal Neuronal Cell Death, Astrogliosis and Alterations in Behavior
Source: Biomolecules. 2023 Apr 29;13(5):776. doi: 10.3390/biom13050776 (PMC10216033; doi:10.3390/biom13050776)
Supplement: Supplementary file 1 [file biomolecules-13-00776-s001.zip]

Archive with 1 entries (1 files):
- biomolecules-2331215-supplementary.pdf
